# Supplementary material for: The Flavone Cirsiliol from Salvia x jamensis Binds the F1 Moiety of ATP Synthase, Modulating Free Radical Production
Source: Cells. 2022 Oct 9;11(19):3169. doi: 10.3390/cells11193169 (PMC9562182; doi:10.3390/cells11193169)
Supplement: Supplementary file 1 [file cells-11-03169-s001.zip]

Archive with 5 entries (5 files):
- Carlini et al_Supplementary Data S1_FRED_2jj2.pdf
- Carlini et al_Supplementary Data S2_FRED_2jiz.pdf
- Carlini et al_Supplementary Video S1_2jj2 movie.mpg
- Carlini et al_Supplementary Video S2.mpg
- cells-1852613 - Ssupplementary Figure S1.pdf
